# Supplementary material for: The Mobile-Based 6-Minute Walk Test: Usability Study and Algorithm Development and Validation
Source: JMIR Mhealth Uhealth. 2020 Jan 3;8(1):e13756. doi: 10.2196/13756 (PMC6969385; doi:10.2196/13756)
Supplement: Multimedia Appendix 1 [file mhealth_v8i1e13756_app1.txt]

/**
 * Six Minute Walk Test App: Algorithm for the indoor test.
 * This code is written in JavaScript.
 * The code has been slightly adapted from the original to make it more readable.
 * Authors: Dario Salvi
 */

// Threshold used to detect a turn, in degrees
var THRESHOLD = 60 // default initial value

// Median walking speed, in m/s
var medianspeed = 1.3 // initial value

// Maximum allowed speed in m/s
var maxspeed = 2

// Time window used for analysing samples in millis, older samples are discarded
var time_window = 4000 // initial value

// Minimum time between turns in millis
var min_turn_time = 10000 // initial value: 10s

// Length of the lap, this must be set before running the algorithm
var laplen = 20

// Keeps track of when the test has started
var startedTS = null

// Tells if the algorithm has to compute data
var paused = false

// Buffer of last samples
var orients = []

// timestamps of the detected U turns
var turns = []

/**
 * Computes the threshold from calibration data
 */
function calibrate(samples) {
    if (samples.length > 30) { // don't calibrate if samples are too few
        // find the minimum and maximum angles in the calibration data
        var min = 500
        var max = 0
        for (var i = 0; i < samples.length; i++) {
            var sample = samples[i]
            if (sample.magneticHeading > max) max = sample.magneticHeading
            if (sample.magneticHeading < min) min = sample.magneticHeading
        }
        // set the threshold as 35% of the difference between the maximum and the minimum values
        var thre = (max - min) * 0.35
        THRESHOLD = thre
        return thre
    } else return THRESHOLD
}


// Updates the min_turn_time and time_window thresholds
// @param {number} speed - the current speed in m/s
function updateThresholds (maxspeed) {
    min_turn_time = (laplen / maxspeed) * 1000
    time_window = min_turn_time / 2
    if (time_window > 5000) time_window = 5000 // capped to 5 secs
}

/**
 * Starts the test, some samples may have been received already
 */
function startTest () {
    startedTS = new Date().getTime()
    // discard old samples
    orients = []
}

// utility function used later to compute the difference between angles
function mod (a, n) {
    return (a % n + n) % n
}

// minimum difference between angles
// @param {number} h1 - compass sample object 1
// @param {number} h2 - compass sample object 2
function minDiff(h1, h2) {
    var a1 = h1.magneticHeading
    var a2 = h2.magneticHeading
    if (h1.trueHeading) a1 = h1.trueHeading
    if (h2.trueHeading) a2 = h2.trueHeading
    var diff = a2 - a1
    return Math.abs(mod((diff + 180), 360) - 180)
}

/**
 * Adds a sample to be analysed.
 * This must be called each time a new compass sample is made available.
 * @param head: the orientation object as it comes from the Web compass API,
 * example: { timestamp: ts, magneticHeading: mh, trueHeading: th, headingAccuracy: ac, steps: steps }
 * the "steps" property can be added if a step counter is also available
 */
function addOrientation(head) {
    if (head.magneticHeading !== 0) { // filter zeros out, they may be errors)
        // to see if there's a turn the test has to be started
        // and the last turn has to be detected more than min_turn_time ms ago
        if (startedTS && // the test has started
            (head.timestamp - startedTS > min_turn_time) && // at least min_turn_time has passed since the start
            ((turns.length === 0) || ((turns.length > 0) && ((head.timestamp - turns[turns.length - 1].timestamp) > min_turn_time))) // last turn was at least min_turn_time ago
        ) {
            // check the latest sample against the buffered ones
            for (var i = 0; i < orients.length; i++) {
                var d = minDiff(head, orients[i])
                if (d >= THRESHOLD) {
                    // there's a turn here!
                    turns.push(head)

                    // find the median speed
                    var speeds = []
                    speeds.push(laplen / ((turns[0].timestamp - startedTS) / 1000))
                    for (var i = 1; i < turns.length; i++) {
                        speeds.push(laplen / ((turns[i].timestamp - turns[i - 1].timestamp) / 1000))
                    }
                    speeds.sort(function(a, b) {
                        return a - b
                    })
                    var half = Math.floor(speeds.length / 2)
                    if (speeds.length % 2) medianspeed = speeds[half]
                    else medianspeed = (speeds[half - 1] + speeds[half]) / 2.0
                    maxspeed = speeds[speeds.length - 1]
                    maxspeed += maxspeed * 0.2 // add a 20%
                    // cap to 1.8 m/s anyway
                    if (maxspeed > 2) maxspeed = 2
                    updateThresholds(maxspeed)
                    break
                }
            }
        }
        // put the new sample at the top of the orients array
        orients.unshift(head)
    }

    // remove old samples
    for (var i = 0; i < orients.length; i++) {
        if ((head.timestamp - orients[i].timestamp) > time_window) {
            orients.splice(i, orients.length - i)
            break
        }
    }
}

/**
 * Gives the current walked distance
 */
function getDistance() {
    if (turns.length === 0) {
        // if there are no turns detected, lwe can at least estimate something from the time passed
        // or the number of steps. This is highly inaccurate!
        if (orients[0].steps || (orients[0].steps === 0)) {
            return orients[0].steps * 0.7 // average step length
        } else {
            return medianspeed * ((orients[0].timestamp - startedTS) / 1000)
        }
    }

    var d = turns.length * laplen
    var lastturn = turns[turns.length - 1]

    if (orients.length && (orients[0].steps && orients[0].steps >= 0)) {
        // if there are some steps, let's use them to estimate the remainder of the distance
        // we use the average step lenght and multiply it for the number of steps from the last turn
        if (lastturn.steps === 0) return 0
        var avgsteplen = (turns.length * laplen) / lastturn.steps
        d += avgsteplen * (orients[0].steps - lastturn.steps)
    } else {
        // when steps are not available, let's use time
        d += medianspeed * ((orients[0].timestamp - lastturn.timestamp) / 1000)
    }

    return d
}
