# Supplementary material for: The Mobile-Based 6-Minute Walk Test: Usability Study and Algorithm Development and Validation
Source: JMIR Mhealth Uhealth. 2020 Jan 3;8(1):e13756. doi: 10.2196/13756 (PMC6969385; doi:10.2196/13756)
Supplement: Multimedia Appendix 2 [file mhealth_v8i1e13756_app2.txt]

/**
 * Six Minute Walk Test App: Algorithm for the outdoor test.
 * This code is written in JavaScript.
 * The code has been slightly adapted from the original to make it more readable.
 * Authors: Dario Salvi
 */

// Maximum allowable speed in m/s
var MAX_SPEED = 2

// Minimum accuracy to be used to pass the signal check routine
var CHECKSIGNAL_MINACCURACY = 15

// Period, in seconds, when to select a sample
var SELECTION_PERIOD = 5

// Buffer of all position samples
var positions = []

// Holder of the positions that were selected by the algorithm
var selectedPositions = []

// Total walked distance
var distance = 0

// Tells if the actual test has started
var started = false


/**
 * Tells the algorithm that the test has officially started
 */
function startTest() {
    distance = 0
    started = true
    selectedPositions = []
    // select the starting position
    var selected = selectPosition(positions[0].timestamp, SELECTION_PERIOD / 4)
    if (!selected) { // if there is no candidate for selection just use the last one
        selected = positions[0]
    }
    selectedPositions.unshift(selected)
}

/**
 * Tells the algorithm that the test has officially ended
 */
function stopTest() {
    started = false
    // if there were no detected steps, then just give zero
    if (positions[0].steps !== undefined && positions[0].steps === 0) {
        distance = 0
        return
    }

    // select the last distance sample
    var selected = selectPosition(positions[0].timestamp, 10) // for the last sample, let's focus on the last 10 seconds
    if (!selected) { // if there is no candidate for selection, then just use the last one
        selected = positions[0]
    }
    if (selected.timestamp !== selectedPositions[0].timestamp) { // it may happen that this position was already selected
        distance += crowDist(selectedPositions[0], selected)
        selectedPositions.unshift(selected)
    }
}

/**
 * A position is available and has to be computed.
 * This must be called each time a new position sample is available
 * @param position: the position object as for the Web location API
 * example: { timestamp: ttt, coords: {longitude: xx, latitude: yy, accuracy: zz,a ltitude: bbb}, steps: ss}
 * If a step counter is availble, steps can be added to this object
 */
function addPosition(position) {
    positions.unshift(position)

    if (started) {
        // select the sample if enough time has passed
        if ((position.timestamp - selectedPositions[0].timestamp) >= (SELECTION_PERIOD * 1000)) {
            // select the best one within a reasonable time window
            var selected = selectPosition(position.timestamp, SELECTION_PERIOD / 4)
            if (selected) {
                distance += crowDist(selectedPositions[0], selected)
                selectedPositions.unshift(selected)
            }
        }
    }
}

/**
 * Tells if the signal is of enough quality
 */
function isSignalOK() {
    // we define "enough quality" when there is altitude (means that the GPS is on)
    // and the accuracy is less than CHECKSIGNAL_MINACCURACY
    var lastP = positions[0]
    return lastP && (lastP.coords.altitude) && (lastP.coords.accuracy <= CHECKSIGNAL_MINACCURACY)
}

/**
 * Computes the latest available distance
 * if the test is not stopped it will give the best estimation
 */
function getDistance() {
    if (started) {
        // the distance to be shown when the test is running, does not accumulate
        var showdistance = 0
        // if there are no new steps, just return the distance
        if ((positions.length > 1) && (positions[0].steps || (positions[0].steps === 0)) && ((positions[0].steps - positions[1].steps) === 0)) {
            return distance
        }
        // otherwise, return the total distance plus the difference between the latest sample and the latest selected position
        var d = crowDist(selectedPositions[0], positions[0])
        showdistance = distance + d
        return showdistance
    } else {
        // when not running, give the total one
        return distance
    }
}

// gives the distance between two points in direct line (crow flight distance)
// latitude and longitude are in decimal degrees
// returns the distance in meters
function crowDist(point1, point2) {
    var lat1 = point1.coords.latitude
    var lat2 = point2.coords.latitude
    var lon1 = point1.coords.longitude
    var lon2 = point2.coords.longitude
    var R = 6371 // km
    var dLat = toRad(lat2 - lat1)
    var dLon = toRad(lon2 - lon1)
    lat1 = toRad(lat1)
    lat2 = toRad(lat2)

    var a = Math.sin(dLat / 2) * Math.sin(dLat / 2) +
        Math.sin(dLon / 2) * Math.sin(dLon / 2) * Math.cos(lat1) * Math.cos(lat2)
    var c = 2 * Math.atan2(Math.sqrt(a), Math.sqrt(1 - a))
    var d = R * c
    return d * 1000
}

// Converts numeric degrees to radians
function toRad(degr) {
    return degr * Math.PI / 180
}

// selects a position sample with the best accuracy within a time window
// time: current time, as Unixtimestamp
// secs: how big can the time window be
function selectPosition(time, secs) {
    // if there are no new steps, don't compute distance
    if ((positions.length > 1) && positions[0].steps && ((positions[0].steps - positions[1].steps) === 0))
        return null

    // use the best sample within secs
    // "best" is the one with highest accuracy and that does not suppose extreme speeds (>MAX_SPEED hour)
    var bestAccuracy = 10000
		// index of the sample with best accuracy
    var bestAccuracyI = -1

    for (var i = 0; i < positions.length; i++) {
        var pos = positions[i]
        if (time - pos.timestamp > (secs * 1000)) {
            // we don't have to go further
            if (bestAccuracyI >= 0) {
                // there's a candidate
                return positions[bestAccuracyI] // returns the one with the best accuracy
            } else { // there are no suitable options in this time window :(
                return null;
            }
        }
        if (pos.coords.accuracy < 5) {
            return pos // 5m error, that's enough accuracy! no need to go further
        }
        // compute speed since last selected point
        var speed = 0;
        if (selectedPositions.length > 0) { // (only possible when there is at least one selected)
            speed = crowDist(pos, selectedPositions[0]) / ((time - selectedPositions[0].timestamp) / 1000) // m/s
        }
        if (speed < MAX_SPEED) {
            if (pos.coords.accuracy < bestAccuracy) {
                bestAccuracy = positions[i].coords.accuracy
                bestAccuracyI = i
            }
        } else {
            // just ignore this point
            // console.log('what a jump! speed: '+speed, pos);
        }
    }
    return positions[bestAccuracyI]
}
